# Supplementary material for: Merkel Cell Polyomavirus (MCPyV) and Its Possible Role in Head and Neck Cancers
Source: Biomedicines. 2025 May 12;13(5):1180. doi: 10.3390/biomedicines13051180 (PMC12109148; doi:10.3390/biomedicines13051180)
Supplement: Supplementary file 1 [file biomedicines-13-01180-s001.zip › Table S1.xlsx]

## Sheet: Foglio1
Tissue (n)	Prevalence n (%)	Sample type	Sex	Mean or Median Age	Stage (number or %)	Viral load	Viral integration	Method	References
			(F:M)			(copies/cell)
Oral tongue SCC (21)	6 (28.6)	FFPE	10:11	41.5	I (3); II (11); III (2); IV (3)	NA	NA	PCR (LT)	[120]
Squamous cell tonsillar carcinoma (97)	33 (34)	FFPE	29:76	56.7	I,II (23,7%); III, IV (76,3%)	NA	NA	qPCR (LT)	[97]
Non-malignant tonsillar tissue (103)	10 (9.7)		5:98	53.4
Non- malignant tonsillar tissue (40)	4 (10)	Biopsy	24:16	21		0.000004	NA	PCR (LT)	[98]
Tonsillar carcinoma (38)	8 (21.1)		7:31	62.9	NA	0.000064
SCC (50)	8 (16)	FFPE	13:37	61.3	I (14); II (22); II (14)	0.0048	NA	PCR (LT, VP1), qPCR (LT), RT-PCR (LT)	[121]
tongue (11)	1 (12.5)
lip (8)
submanidibular (7)
cheek (7)	1 (12.5)
throat (7)	3 (37.5)
mandibular (4)	1 (12.5)
larynx (4)	1 (12.5)
outer ear (2)	1 (12.5)
Non-cancerous adjacent normal tissue (50)	1 (2)					0.000026
SCC (119)	0 (0)	FFPE	93:26	74.9	I (33); II(36); III (13); IV (37)	NA	NA	IHC (LT)	[124]
Hypopharynx (1)
Larynx (9)
Nasopharynx (4)
Oral cavity (95)
Oropharynx (10)
Oral brushes (54)	1 (1.8)	FFPE	NA	NA		NA	NA	qPCR (LT)	[122]
SCC (120)	15 (12.5)		37:35	63.6	NA
OCC (126)	0 (0)	FFPE	49:77	NA	I (44); II(44); III(7); IV(29)	NA	NA	IHC (LT)	[125]
Lateral tongue (62)
Non-lateral tongue (10)
Alveolus (11)
Buccal (7)
Floor of mouth (8)
Gum (6)
Hard palate (2)
Lip (4)
Mandible (5)
Retromolar trigone (7)
Non-tongue overlapping (4)
OC (114) including	28 (24.6)	FFPE	70:44	52.65	NA		NA	qPCR (LT)	[126]
SCC (35)	7 (20)					0.0232
LP (29)	7 (24.1)					0.000272
dysplasia (14)	3 (21.4)					0.0202
IF (36)	11 (30.6)					0.000257
SCC (11)	3 (27.3)	FFPE	14:9	59.2	NA	1.17x102 *	No integration	qPCR (sT)	[127]
Tongue (5)	1 (20)
Oral cavity (6)	2 (33,3)
PMD (12)	4 (33.3)					1.74x102 *
NA: not assessed
* viral load expressed as copies/ml
